# Supplementary material for: Characteristics of antioxidant capacity and metabolomics analysis of flavonoids in the bran layer of green glutinous rice (Oryza sativa L. var. Glutinosa Matsum)
Source: Sci Rep. 2023 Sep 29;13:16372. doi: 10.1038/s41598-023-43466-3 (PMC10541414; doi:10.1038/s41598-023-43466-3)
Supplement: Supplementary file 1 — Supplementary Table S1. [file 41598_2023_43466_MOESM1_ESM.xls]

## Sheet: Sheet1
Table S1. Metabolomics analysis of flavonoid metabolites in the aleurone layer of different coloured KSR.
Index	Molecular Weight (Da)	Formula	Compounds	Class I	Class II	CAS	LvH-1	LvH-2	LvH-3	HeiH-1	HeiH-2	HeiH-3	HongH-1	HongH-2	HongH-3	GJG-1	GJG-2	GJG-3	mix01	mix02	mix03	mix04	cpd_ID	kegg_map
Lmfp001509	316.079	C13H16O9	1-O-Galloyl-rhamnose	Tannins	Tannin	-	9079.9	10493	9080.7	2420.2	5257.4	2866.7	7910.2	5621.1	7744.8	6309.1	6716.5	6821.6	5438.5	5206.2	5702.9	4078.1	--	--
pmn001518	332.074	C13H16O10	1-O-Galloyl-β-D-glucose	Tannins	Tannin	58511-73-2	15140	17676	21335	97332	109740	105240	20329	14866	16999	16733	16851	16048	28142	33463	33031	36321	C01158	--
Lmmp007480	256.074	C15H12O4	2,4,4'-trihydroxychalcone	Flavonoids	Chalcones	-	9	9	9	58880	58276	56627	15306	16498	15015	9	9	9	24110	23942	24057	21537	--	--
Zmlp005013	330.038	C16H10O8	3,3'-Di-O-Methylellagic Acid	Tannins	Tannin	2239-88-5	2615.3	1922.6	2616.5	15045	8729.2	9646.3	3549.5	2471.4	2953.3	968.56	1768.3	1372.9	4165.7	4218.7	6314.5	5932.6	--	--
Zmlp005019	462.08	C21H18O12	3,3'-O-Dimethylellagic Acid-4'-O-arabinoside	Tannins	Tannin	-	9	9	9	23257	28079	32179	3826.2	3698.8	3680.9	9	9	9	8221.4	8732.8	7066.9	9066	--	--
pmp000117	432.142	C22H24O9	3,5,6,7,8,3',4'-Heptamethoxyflavone	Flavonoids	Flavonols	1178-24-1	2838.6	3185	3789.4	2333.6	2114.3	2097.6	2223.9	2691.2	2181	4724.7	3540.5	4340.3	3399.1	3316	3062.3	4102.8	--	--
Zmsp007375	372.121	C20H20O7	3,5,7,3′4′-Pentamethoxyflavone	Flavonoids	Flavonoid	1247-97-8	2021.7	2538.9	2132.1	9	1044.4	1259.9	1561.5	1128.6	1113	2556.1	2719.2	3340.1	3076.7	2314.6	2383.7	3280.5	--	--
mws0917	330.074	C17H14O7	3,7-Di-O-methylquercetin	Flavonoids	Flavonols	2068-02-2	1334.1	1844.5	2249.9	3707.3	4192.5	3395.1	9	9	9	2800	2544.9	3825.7	1664.2	2874.2	2023.2	3011.4	C01265	ko00944
pme0309	184.037	C8H8O5	3-O-Methylgallic Acid	Tannins	Tannin	3934-84-7	8683	11036	9	94257	112830	110880	9	9	9	9	9	9	52882	58528	59304	52608	C05616	--
Lmmn004912	316.058	C16H12O7	3-O-Methylquercetin	Flavonoids	Flavonols	1486-70-0	39941	39701	36456	11657	11195	10649	24320	23771	24923	8527.3	8732.6	8747	17572	23033	23829	23792	C04443	ko00944
pmc1990	300.1	C17H16O5	4'-Hydroxy-5,7-dimethoxyflavanone	Flavonoids	Flavanols	-	11085000	9998800	10292000	7923900	8978100	9709600	8710900	8939700	10004000	12977000	11437000	11402000	8375900	8905600	8961300	10207000	--	--
Lmcp007240	342.11	C19H18O6	5,6,7,4'-Tetramethoxyflavone	Flavonoids	Flavonoid	1168-42-9	8446.8	7853.4	7655	7306.3	7216.3	7475.9	7712	7608.5	11581	9209.6	8333.7	7854.9	7852.2	8375.3	8378.5	7160.4	C14472	--
pmp000113	388.116	C20H20O8	5-Hydroxy-6,7,8,3',4'-pentamethoxyflavone	Flavonoids	Flavonoid	2174-59-6	7440.1	6011.2	8364.5	7038.1	5837.3	5590.3	7272.6	7287.2	7016.7	6981.7	6735.9	7851.3	7082	7641.9	8244.8	8746.2	--	--
Lmsp011053	330.11	C18H18O6	7-Hydroxy-2',5,8-Trimethoxyflavanone	Flavonoids	Dihydroflavone	-	514220	506500	509950	998130	1083000	1030900	395950	382590	394030	381250	379780	464150	550790	524350	552840	542300	--	--
pmp000571	270.053	C15H10O5	Apigenin	Flavonoids	Flavonoid	520-36-5	2272.6	2746.9	3400.7	1366.9	2316.5	1711.6	1780.2	2769	2383.9	3829.8	2470.4	2909.3	2675.2	2593.2	3355.2	3489.4	C01477	ko00941,ko00943,ko00944,ko01100,ko01110
mws1073	594.158	C27H30O15	Apigenin-6,8-di-C-glucoside (Vicenin-2)	Flavonoids	Flavonoid carbonoside	23666-13-9	13406	11728	14979	2318	11170	15148	69413	73556	41632	40277	52294	27520	22776	30979	20994	25128	C10195	--
Lmtp002474	564.148	C26H28O14	Apigenin-6-C-(2''-glucosyl)arabinoside	Flavonoids	Flavonoid carbonoside	-	272410	297590	382210	121640	137560	149180	1687500	998390	1124400	677310	1048700	771910	375810	439080	379260	440710	--	--
mws1292	564.123	C26H28O14	Apigenin-6-C-arabinoside-8-C-glucoside (Isoschaftoside)	Flavonoids	Flavonoid carbonoside	52012-29-0	268680	270120	321080	108970	150030	245030	1659100	785040	1381400	649910	1027700	769640	443720	368810	424810	662710	--	--
Lmtp002822	534.137	C25H26O13	Apigenin-6-C-arabinoside-8-C-xyloside	Flavonoids	Flavonoid carbonoside	-	49245	34837	34881	37684	33278	25686	122800	77860	96574	46266	51658	48936	37393	32031	38510	41582	--	--
mws1434	432.106	C21H20O10	Apigenin-6-C-glucoside (Isovitexin)*	Flavonoids	Flavonoid carbonoside	29702-25-8	339730	382850	457210	511490	525290	436720	257500	316500	190480	372480	706500	450210	428390	407500	430350	434220	C01714	ko00944
mws1660	564.123	C26H28O14	Apigenin-6-C-glucoside-8-C-arabinoside (Schaftoside)	Flavonoids	Flavonoid carbonoside	51938-32-0	6037	5143	7392.2	9	6615	9	30268	26408	25474	16872	19639	12260	7868.5	6351	14728	13955	C10181	--
Lmpp003930	578.142	C30H26O12	Apigenin-7-O-(6''-p-Coumaryl)glucoside	Flavonoids	Flavonoid	-	410330	419580	556310	9	9	62087	223070	82709	223040	518490	513340	334770	330120	355460	321930	372750	--	--
pmb3006	432.106	C21H20O10	Apigenin-7-O-glucoside(Cosmosiin)	Flavonoids	Flavonoid	578-74-5	24773	20798	42386	9	9	9	16620	7355.7	9684.9	44646	48867	33267	30423	25253	27430	24891	C04608	ko00944
pme0368	578.164	C27H30O14	Apigenin-7-O-rutinoside (Isorhoifolin)	Flavonoids	Flavonoid	552-57-8	412000	371470	551720	39670	39299	51586	260990	90613	189940	481520	554030	378470	372910	389650	285180	361780	--	--
pmb0681	402.095	C20H18O9	Apigenin-8-C-Arabinoside	Flavonoids	Flavonoid carbonoside	-	26768	25317	26962	5292.4	7254	6665.7	22728	16966	14807	5558.1	10582	12777	9468.5	15622	12538	10872	--	--
mws0048	432.106	C21H20O10	Apigenin-8-C-Glucoside (Vitexin)*	Flavonoids	Flavonoid carbonoside	3681-93-4	264290	304080	363680	451710	347160	396280	267160	282730	174760	318050	591150	455750	394320	387590	373210	378750	C01460	ko00941,ko00944
pmf0472	564.148	C26H28O14	Apiin	Flavonoids	Flavonoid	26544-34-3	27248	29562	18645	3417.5	3931	9044.5	15952	20305	18198	36050	39820	39967	29558	29008	20830	26210	C04858	ko00944
pma6389	344.09	C18H16O7	Ayanin (3',5-Dihydroxy-3,4',7-Trimethoxyflavone)	Flavonoids	Flavonols	572-32-7	8167	12305	13259	47081	50428	45606	15991	19998	43188	9419.3	9154.6	7572.9	15979	21395	20448	20488	C04444	ko00944
mws0054	290.079	C15H14O6	Catechin	Flavonoids	Flavanols	154-23-4	64456	51638	52801	3609300	3751200	3751700	3235100	3098300	2884000	9	9	9	3798300	4063800	5066900	4182200	C06562	ko00941,ko01110
mws0355	442.09	C22H18O10	Catechin gallate*	Flavonoids	Flavanols	130405-40-2	27204	53313	11594	9	2808.6	14947	2976.8	5638	7471.7	5402.2	5402.1	3709.7	13905	12199	10816	11734	--	--
pmp001127	300.063	C16H12O6	Chrysoeriol*	Flavonoids	Flavonoid	491-71-4	67765	77713	74627	44811	43260	39595	77222	61802	64776	65205	69042	53137	71635	74593	72756	71778	C04293	ko00944
pmp001289	652.128	C28H28O18	Chrysoeriol-7-O-(2''-O-glucuronyl)glucuronide	Flavonoids	Flavonoid	-	48100	31566	35334	16373	17090	14890	52868	45970	53292	20459	10012	14786	16990	19338	27670	26898	--	--
Lmgp005868	638.164	C32H30O14	Chrysoeriol-7-O-(6''-feruloyl)glucoside	Flavonoids	Flavonoid	-	3983.2	3529.2	7873.5	4438.7	3705.6	5963.3	16794	9131.3	11142	19547	28422	15775	13408	12044	11959	12436	--	--
pmb3002	608.174	C28H32O15	Chrysoeriol-7-O-rutinoside	Flavonoids	Flavonoid	-	461010	470500	652750	7538.8	4543.2	13589	228720	151030	165340	445050	405010	308290	178120	177930	176070	189320	--	--
HJAP011	462.116	C22H22O11	Chrysoeriol-8-C-glucoside (Scoparin)	Flavonoids	Flavonoid carbonoside	301-16-6	61470	37862	81862	461970	368460	409630	62661	67453	54909	50968	120050	72059	184080	226620	207650	223540	--	--
Lmpp003059	491.118	C23H23O12+	Cyanidin-3-O-(6''-O-acetyl)glucoside	Flavonoids	Anthocyanins	-	9	9	9	5869000	5170000	5275400	9	9	9	9	9	9	964250	1060600	1139700	975810	--	--
pmb0542	535.108	C24H23O14+	Cyanidin-3-O-(6''-O-malonyl)glucoside	Flavonoids	Anthocyanins	171828-62-9	9	9	9	1499200	1474300	1391800	9	9	9	9	9	9	231520	323360	305930	314190	C12643	ko00942
Smlp002532	419.097	C20H19O10+	Cyanidin-3-O-arabinoside	Flavonoids	Anthocyanins	27214-72-8	70777	55389	56335	7886100	8259700	8179100	9	9	9	1539.3	9	9	2033600	2334500	2367900	2386900	--	--
pmf0027	449.108	C21H21O11+	Cyanidin-3-O-galactoside*	Flavonoids	Anthocyanins	142506-26-1	361790	371020	382310	30569000	31134000	29412000	69336	51150	62401	9	9	9	10076000	9570800	9418100	9266700	C08647	--
pmb0550	449.108	C21H21O11+	Cyanidin-3-O-glucoside (Kuromanin)*	Flavonoids	Anthocyanins	47705-70-4	591920	494240	529860	34778000	34680000	34754000	114280	85926	95275	9	9	9	11616000	11875000	12326000	11866000	C08604	ko00942
pme1773	595.166	C27H31O15+	Cyanidin-3-O-rutinoside (Keracyanin)	Flavonoids	Anthocyanins	28338-59-2	2143500	2233500	1857000	99164000	97931000	99816000	396170	316170	403080	66178	47725	97524	39416000	40053000	41320000	42542000	C08620	ko00942
pmn001513	322.021	C14H10O9	Digallic Acid	Tannins	Tannin	536-08-3	9	9	9	16205	18858	17071	40690	37378	39062	9	9	9	30273	26298	28900	23321	C01572	--
mws1094	288.063	C15H12O6	Dihydrokaempferol (Aromadendrin)	Flavonoids	Dihydroflavonol	480-20-6	2973.9	2014.6	2706.1	128560	130560	126280	43854	39160	44805	2308.7	9	1946.4	61604	72374	59658	74193	C00974	ko00941,ko01100,ko01110
mws0744	320.053	C15H12O8	Dihydromyricetin (Ampelopsin)	Flavonoids	Dihydroflavonol	27200-12-0	9	9	9	524360	471990	499690	9	9	9	9	9	9	108230	101690	144440	115880	C02906	ko00941,ko01110
HJN104	482.105	C21H22O13	Dihydromyricetin-3-O-glucoside	Flavonoids	Dihydroflavonol	-	9	9	9	618170	663810	694350	9	9	9	9	9	9	268070	272600	248130	205160	--	--
mws0044	304.058	C15H12O7	Dihydroquercetin(Taxifolin)	Flavonoids	Dihydroflavonol	480-18-2	77057	73373	67722	10262000	12214000	12199000	666020	602180	673540	3968.3	2802.8	7928.9	2986700	3468100	3583700	4181100	C01617	ko00941,ko01100,ko01110
mws0058	300.063	C16H12O6	Diosmetin (5,7,3'-Trihydroxy-4'-methoxyflavone)*	Flavonoids	Flavonoid	520-34-3	111940	124250	148820	45188	56322	57706	111620	111580	101620	105790	114170	90021	96738	115250	114550	122290	C10038	--
pmp000120	462.116	C22H22O11	Diosmetin-6-C-glucoside	Flavonoids	Flavonoid	-	26054	23922	63878	255350	269010	234230	36421	34821	28541	44161	88170	42886	123550	151000	133610	93448	--	--
pmp000579	462.116	C22H22O11	Diosmetin-7-O-galactoside	Flavonoids	Flavonoid	-	454870	425820	722650	9	9	9	449760	217170	393140	552210	789450	517400	496230	531340	389510	442740	--	--
pmp001080	608.174	C28H32O15	Diosmetin-7-O-Neohesperidoside (Neodiosmin)*	Flavonoids	Flavonoid	38665-01-9	852550	953490	1183000	44445	44743	62704	473410	341600	369270	812640	1182000	746590	574250	634580	560300	665380	--	--
mws1661	608.174	C28H32O15	Diosmetin-7-O-rutinoside (Diosmin)*	Flavonoids	Flavonoid	520-27-4	1575700	1477500	2424800	178170	133970	152510	1113500	525640	622960	1570100	1777900	1211300	1047000	1099200	1091600	1196300	C10039	--
mws1397	442.09	C22H18O10	Epicatechin gallate*	Flavonoids	Flavanols	1257-08-5	30494	39975	10265	3613	4629.5	15815	5633	3093.6	4961.6	4108.7	7409	5391.6	13382	8945.9	12250	11409	--	--
HJN041	452.131	C21H24O11	Epicatechin glucoside	Flavonoids	Flavanols	-	5570.4	3370.5	5048.3	96846	79110	90412	11921	11103	10085	9	9	9	47544	36967	45187	45033	--	--
pmb3114	562.148	C30H26O11	Epicatechin-epiafzelechin	Flavonoids	Flavanols	-	9	9	9	75378	89394	74443	28400	30852	24289	9	9	9	65785	53349	53453	53474	--	--
mws0034	458.085	C22H18O11	Epigallocatechin-3-gallate*	Flavonoids	Flavanols	989-51-5	15221	9601.7	6766.9	9	9	49056	14621	5758.3	8860.3	13702	8697.9	8314.4	16389	17083	20126	21242	C09731	--
mws0064	288.063	C15H12O6	Eriodictyol (5,7,3',4'-Tetrahydroxyflavanone)	Flavonoids	Dihydroflavone	552-58-9	7824.5	9410.4	6439.4	881890	911070	879590	59573	65347	55923	1248.5	1552.1	2250.2	229230	260010	272730	309080	C05631	ko00941,ko01100,ko01110
mws0024	170.022	C7H6O5	Gallic acid	Tannins	Tannin	149-91-7	9	9	9	210070	222810	227550	9	9	9	9	9	9	49768	61757	56891	60161	C01424	--
mws2220	458.085	C22H18O11	Gallocatechin 3-O-gallate*	Flavonoids	Flavanols	5127-64-0	10972	16238	9231.1	9	118910	37220	12398	16911	14905	14049	7688.9	6843.7	25343	16070	18451	25085	--	--
mws0066	316.058	C16H12O7	Isorhamnetin	Flavonoids	Flavonols	480-19-3	4524.7	5390.3	3635.6	438990	433260	458000	31429	31798	28433	9	9	9	104840	133280	133150	141930	C10084	--
Li512111	520.122	C24H24O13	Isorhamnetin-3-O-(6''-acetylglucoside)	Flavonoids	Flavonols	-	9	9	9	40401	41989	42909	2376.4	9	2048.8	9	9	9	17411	10526	10433	12154	--	--
HJAP064	564.088	C25H24O15	Isorhamnetin-3-O-(6''-malonylglucoside)	Flavonoids	Flavonoid	-	9	9	9	36578	47038	37694	5778	5289	7356	9	9	3848.4	11440	14592	19427	11690	--	--
Hmcp002316	448.1	C21H20O11	Isorhamnetin-3-O-arabinoside	Flavonoids	Flavonols	-	9	9	9	153750	151350	156090	9194.2	9240.3	5685.3	9	9	9	42247	43429	46387	37620	--	--
Lmjp003044	478.111	C22H22O12	Isorhamnetin-3-O-Glucoside*	Flavonoids	Flavonols	5041-82-7	62390	62274	42509	8501000	8043300	8376800	250090	283510	291330	13717	15689	20430	2092800	2235500	2220600	2261300	--	--
Hmlp002975	638.139	C28H30O17	Isorhamnetin-3-O-glucuronide-7-O-rhamnoside	Flavonoids	Flavonols	-	2024600	2126700	2605800	213290	180050	282900	3150400	1949500	2419100	1638200	2054900	1602800	1494200	1928500	2005200	1776200	--	--
pme1540	624.169	C28H32O16	Isorhamnetin-3-O-neohesperidoside	Flavonoids	Flavonols	55033-90-4	12285	10739	12084	9	9	9	23332	4298	6140	13813	20963	12990	11672	12901	9614.5	17804	--	--
Hmjp002999	624.162	C28H32O16	Isorhamnetin-3-O-rutinoside (Narcissin)	Flavonoids	Flavonoid	604-80-8	22187	19487	22816	1398000	1543500	1580200	10664	9	11050	8481.1	9004.3	10055	337250	357630	366520	378350	--	--
Lmsp003252	640.164	C28H32O17	Isorhamnetin-3-O-sophoroside	Flavonoids	Flavonols	-	9	9	9	311900	228600	269280	5950.3	4817.4	9129.5	9	9	5994.3	75052	85547	83860	85330	--	--
Hmcp002207	478.111	C22H22O12	Isorhamnetin-7-O-glucoside (Brassicin)*	Flavonoids	Flavonols	6743-96-0	53639	50713	50439	8592000	8283400	7998300	263430	275140	305400	18940	9	14287	2242900	2347300	2234000	2021000	--	--
Lmlp002990	594.158	C27H30O15	Isosaponarin(Isovitexin-4'-O-glucoside)	Flavonoids	Flavonoid carbonoside	19416-87-6	49846	71768	87618	169490	162430	178150	165180	91439	115670	98310	202340	108650	180060	133270	129270	141970	--	--
pme1665	594.158	C27H30O15	Isovitexin-7-O-glucoside(Saponarin)	Flavonoids	Flavonoid carbonoside	20310-89-8	5980.8	8412.6	5309	9	9	5803	13728	8226.9	12450	9834.2	13522	9701.2	10412	8585.8	9082.7	5826.5	C08064	--
pmp000236	564.148	C26H28O14	Isovitexin-8-O-xylcoside	Flavonoids	Flavonoid carbonoside	-	14421	45362	30862	11777	9	10808	104980	61991	101640	65086	100100	58282	33598	38032	34804	29626	--	--
Lmmp003903	490.111	C23H22O12	Kaempferol-3-O-(2''-acetyl)glucoside	Flavonoids	Flavonols	-	2404.5	9	2426.8	59102	49694	47075	1770	2800.4	3755.8	9	9	9	17501	17468	15862	14486	--	--
pmn001642	504.09	C23H20O13	Kaempferol-3-O-(2''-O-acetyl)glucuronide	Flavonoids	Flavonols	-	9	9	9	7840.7	9543.8	8788.7	9	9	9	9	9	9	4370	3931.3	4691.4	3641.1	--	--
Lmsn002815	594.158	C27H30O15	Kaempferol-3-O-rutinoside(Nicotiflorin)	Flavonoids	Flavonoid	17650-84-9	9	9	9	11041	9	9	9	9	9	9	9	9	6002.4	6989.2	6769.3	13305	C21833	ko00944,ko01110
pme0088	286.048	C15H10O6	Luteolin (5,7,3',4'-Tetrahydroxyflavone)	Flavonoids	Flavonoid	491-70-3	4467.2	6173.1	6052.7	16310	17763	16986	8019	7321.9	7492.4	3168.2	4199.2	2759.1	8918.2	11858	11286	9290.4	C01514	ko00941,ko00944,ko01100,ko01110
pmp000126	610.153	C27H30O16	Luteolin-6,8-di-C-glucoside	Flavonoids	Flavonoid carbonoside	29428-58-8	9	9	9	9	9	18541	41891	62644	59997	9	9	9	31677	23642	21443	35192	C10102	--
pmp000241	624.133	C27H28O17	Luteolin-6-C-(2''-glucuronyl)glucoside	Flavonoids	Flavonoid	-	9	9	9	29137	40466	52117	9	9	9	9	9	9	26582	26553	30917	35252	--	--
mws1608	448.101	C21H20O11	Luteolin-6-C-glucoside (Isoorientin)	Flavonoids	Flavonoid carbonoside	4261-42-1	88558	92556	138690	457990	506400	523290	85313	91341	80018	166050	243260	209610	283640	282380	253290	281510	C01821	--
pmb0578	654.158	C32H30O15	Luteolin-7-O-(6''-sinapoyl)glucoside	Flavonoids	Flavonoid	-	4133.1	6029.4	10935	9	9	9	15349	5815.7	12211	9664.4	15123	15200	9314.3	7337.3	8432.3	4658.5	--	--
pmp001079	594.158	C27H30O15	Luteolin-7-O-neohesperidoside (Lonicerin)*	Flavonoids	Flavonoid	25694-72-8	47911	47934	101320	9	9	9	34684	30409	48004	92096	110280	98950	85300	84819	70130	69502	C12630	ko00944
pmp000593	594.158	C27H30O15	Luteolin-7-O-rutinoside*	Flavonoids	Flavonoid	3563-98-2	69435	57158	126580	9	9	9	81018	34742	51684	109580	116390	97815	75667	83019	65189	86694	--	--
HJAP012	418.09	C20H18O10	Luteolin-8-C-arabinoside	Flavonoids	Flavonoid carbonoside	-	9	9	9	34286	27474	35793	22408	14998	13444	9	9	9	17518	21286	16260	21378	--	--
mws1299	448.101	C21H20O11	Luteolin-8-C-glucoside (Orientin)	Flavonoids	Flavonoid carbonoside	28608-75-5	53760	58818	56185	332410	371910	363920	55745	55919	38280	59849	97530	78595	157010	149300	109800	165740	C10114	--
Lmyn002788	184.037	C8H8O5	Methyl gallate	Tannins	Tannin	99-24-1	24869	19039	16555	267030	272770	278580	9	9	9	9	9	9	150300	145900	153010	185980	--	--
mws0032	318.038	C15H10O8	Myricetin	Flavonoids	Flavonols	529-44-2	9	9	9	78147	81756	77298	13389	8781	10230	9	9	9	24430	30760	25406	32317	C10107	ko00941,ko00944,ko01110
Lmpp003465	480.09	C21H20O13	Myricetin-3-O-glucoside	Flavonoids	Flavonols	19833-12-6	43180	40968	58066	4777500	4816100	5230100	9	9	9	9	9	9	1588400	1776000	1583500	1571800	--	--
Lmsp003729	626.148	C27H30O17	Myricetin-3-O-rutinoside	Flavonoids	Flavonols	-	4108.8	9	8225.5	601450	632770	573090	9	9	9	9	9	9	159080	192060	217370	161650	--	--
pme0376	272.068	C15H12O5	Naringenin (5,7,4'-Trihydroxyflavanone)	Flavonoids	Dihydroflavone	480-41-1	17512	12945	14142	590540	582190	593510	273850	271000	266190	15525	7781.5	15345	276330	324420	326000	367180	C00509	ko00941,ko00943,ko01100,ko01110
pma0791	520.122	C24H24O13	Naringenin-7-O-(6''-malonyl)glucoside	Flavonoids	Dihydroflavone	-	9	9	9	4955.5	6469.3	5910	2581.5	4657.7	2790.6	9	9	9	3101.9	4538.6	4196.4	2388.6	--	--
mws1179	434.121	C21H22O10	Naringenin-7-O-glucoside (Prunin)	Flavonoids	Dihydroflavone	529-55-5	6445.6	5551.6	5581	782750	804680	947650	95867	90857	76985	9	9	2163.4	311260	258140	324310	285530	C09099	ko00941
mws1066	580.179	C27H32O14	Naringenin-7-O-Rutinoside(Narirutin)	Flavonoids	Dihydroflavone	14259-46-2	5568.3	6978.6	9890	9	9	9	4069.9	3601.2	3135.8	8675.4	7458.1	10588	3128	3848.2	4073.2	5778.9	C09793	--
pmb0631	580.143	C26H28O15	Orientin-6-C-arabinoside	Flavonoids	Flavonoid carbonoside	-	90095	85881	152550	48776	65503	59920	294420	215640	291670	227370	308450	189660	114990	127970	146830	124920	--	--
pmb0636	580.143	C26H28O15	Orientin-7-O-arabinoside	Flavonoids	Flavonoid carbonoside	-	31488	32148	48030	15629	22908	26468	137040	95163	147690	84204	165940	82597	59021	54322	56169	62164	--	--
pmb0665	610.153	C27H30O16	Orientin-7-O-glucoside	Flavonoids	Flavonoid carbonoside	-	9	9	9	77920	84035	72092	9	9	9	9	9	9	29473	41074	24178	43685	--	--
pme3392	433.113	C21H21O10+	Pelargonidin-3-O-glucoside	Flavonoids	Anthocyanins	47684-27-5	237990	215370	210890	17258000	16162000	16511000	33387	33560	33089	9	9	9	5486900	5597500	5592300	5593900	C12137	ko00942,ko01100,ko01110
Smpp002603	505.134	C24H25O12+	Peonidin-3-O-(6''-O-Acetyl)glucoside	Flavonoids	Anthocyanins	-	27456	20248	35574	6567400	5668300	6514400	9	9	9	9	9	9	1112500	1266300	1207600	1186100	--	--
pmf0203	463.123	C22H23O11+	Peonidin-3-O-glucoside	Flavonoids	Anthocyanins	68795-37-9	108670	110160	115140	9816400	10338000	8834900	9	9	9	9	9	9	3506200	3835000	3814300	3703200	C12141	ko00942
pme1201	274.084	C15H14O5	Phloretin	Flavonoids	Chalcones	60-82-2	1729.2	1673	1654.4	316740	277520	334060	2959.4	2805.7	2855.5	9	9	9	50936	64947	68920	67081	C00774	ko00941,ko01110
mws2118	436.137	C21H24O10	Phloretin-2'-O-glucoside (Phlorizin)	Flavonoids	Chalcones	60-81-1	2898.1	3025.8	3206.6	290110	301240	272270	4259	9	4224.3	3500.3	1718.7	2340.3	67227	78803	81157	71752	C01604	ko00941,ko01110
mws0836	578.142	C30H26O12	Procyanidin B1*	Tannins	Proanthocyanidins	20315-25-7	217480	188680	149190	10597000	10863000	9891500	12434000	12427000	12230000	23674	10656	17350	11899000	12222000	11507000	12074000	--	--
pme0434	578.142	C30H26O12	Procyanidin B2*	Tannins	Proanthocyanidins	29106-49-8	29552	23261	24552	2459500	2139300	2242200	2498300	2821400	2313100	2530	1084.7	3618.9	2495900	2228000	2171700	2390100	C17639	--
pme0436	578.142	C30H26O12	Procyanidin B3*	Tannins	Proanthocyanidins	23567-23-9	213080	155870	173270	9827200	9879600	10158000	12196000	11038000	11536000	19245	13185	13229	11583000	10295000	10846000	11554000	--	--
pmn001646	866.206	C45H38O18	Procyanidin C1	Tannins	Proanthocyanidins	37064-30-5	9	9	9	410090	369970	470540	421330	345570	313010	9	9	9	318070	361100	298780	282600	C17624	--
pmn001647	866.206	C45H38O18	Procyanidin C2	Tannins	Proanthocyanidins	37064-31-6	6715.1	2723.2	4223.5	509260	584920	500390	577590	425610	452910	9	9	9	385690	512530	432860	357670	--	--
pme2954	302.043	C15H10O7	Quercetin	Flavonoids	Flavonols	117-39-5	9	9	9	332610	329940	347990	6984.2	9	9	9	9	9	72745	83601	91377	86395	C00389	ko00941,ko00944,ko01100,ko01110
Zmsp004363	506.106	C23H22O13	Quercetin-3-O-(6''-acetyl)glucoside	Flavonoids	Flavonols	-	3893.4	9	5022.3	270630	235420	220690	7984.5	6870	6168.8	9	9	9	53723	66253	64434	66007	--	--
Hmln002189	550.096	C24H22O15	Quercetin-3-O-(6''-malonyl)galactoside	Flavonoids	Flavonols	-	9	9	9	14668	26932	22120	9	9	9	9	9	9	6002.4	5656.3	6002.6	4700.7	--	--
mws0061	464.095	C21H20O12	Quercetin-3-O-galactoside (Hyperin)	Flavonoids	Flavonols	482-36-0	104570	114330	89802	10384000	10163000	9280300	100480	84272	119120	20507	15706	21834	3473900	3343500	2801200	3330900	C10073	--
mws0091	464.095	C21H20O12	Quercetin-3-O-glucoside (Isoquercitrin)*	Flavonoids	Flavonols	482-35-9	61500	74724	63182	5641400	6091200	7407200	79177	47759	74961	13584	5225.6	8813.6	2627400	2219700	2102500	2167900	C05623	ko00944,ko01100,ko01110
Lmjp002461	610.153	C27H30O16	Quercetin-3-O-neohesperidoside*	Flavonoids	Flavonols	117611-67-3	72345	118800	254890	2639400	2565300	2335100	70059	69737	111200	65062	68553	52647	1075500	1302500	1293000	1069600	--	--
mws0059	610.153	C27H30O16	Quercetin-3-O-rutinoside (Rutin)	Flavonoids	Flavonols	153-18-4	27704	36595	103400	914430	1065700	797380	22835	22155	33288	21946	24653	18282	371390	404950	337450	454070	C05625	ko00944,ko01100,ko01110
Lmtp003677	626.148	C27H30O17	Quercetin-3-O-sophoroside (Baimaside)	Flavonoids	Flavonols	18609-17-1	1224	9	9	188060	221040	217790	9	9	9	9	9	9	73630	51488	69916	67535	C12667	ko00944
Lmfn003760	478.075	C21H18O13	Quercetin-4′-O-glucuronide	Flavonoids	Flavonols	201463-36-7	5808.6	4893.6	3418.9	9	3037	4599	9	9	9	6631.8	7614.3	10278	7243.3	6312.1	8522.8	7090.6	--	--
mws1329	464.095	C21H20O12	Quercetin-7-O-glucoside*	Flavonoids	Flavonols	491-50-9	81461	76036	65110	6101600	7115200	6276200	66367	65808	68724	9895.6	9859.9	5786.8	2238900	2101700	1960300	2279400	C12639	--
pmb0711	610.153	C27H30O16	Quercetin-7-O-rutinoside*	Flavonoids	Flavonols	147714-62-3	107260	104790	288800	2553200	2698400	2651200	61502	47904	111590	65138	67877	62125	1195200	1293600	1223400	1137300	--	--
pmp000234	526.148	C27H26O11	Salcolin A*	Flavonoids	Flavonoid	-	37501	36868	34435	47006	51244	61041	101420	125540	42687	59256	55762	66777	59188	58304	65581	62663	--	--
pmp000235	526.148	C27H26O11	Salcolin B*	Flavonoids	Flavonoid	-	34836	34685	37744	51191	50042	63414	102980	121710	48703	67115	64251	66957	64462	63384	61274	61886	--	--
pmp000233	462.116	C22H22O11	Swertiajaponin	Flavonoids	Flavonoid carbonoside	6980-25-2	94429	78278	132240	710440	666560	713040	115590	108070	76288	128120	244340	133050	338350	508320	471860	497560	C10187	--
mws1002	346.069	C17H14O8	Syringetin	Flavonoids	Flavonoid	4423-37-4	2317.7	9	9	80027	84175	85480	9	2588.3	1013.3	5504.9	2813.2	4233.6	12356	16814	18591	18073	C11620	ko00944
Lmsp004749	654.18	C29H34O17	Syringetin-3-O-rutinoside	Flavonoids	Flavonoid	-	6829.8	6225	8486.8	36333	36322	36986	9562.5	13598	7334.8	33579	22580	43731	28366	24861	19906	23159	--	--
HJAP006	508.122	C23H24O13	Syringetin-7-O-glucoside	Flavonoids	Flavonoid	-	13857	10091	10875	667370	680490	620840	10937	8877.8	7637.3	29187	28927	32523	198670	203660	164820	177900	--	--
mws1361	450.116	C21H22O11	Taxifolin-3-O-rhamnoside (Astilbin)	Flavonoids	Dihydroflavonol	29838-67-3	9	9	9	167310	135890	155550	16719	9069	9880.8	9	9	9	61055	57872	47689	55019	C17449	--
Lmzp004885	330.074	C17H14O7	Tricin (5,7,4'-Trihydroxy-3',5'-dimethoxyflavone)	Flavonoids	Flavonoid	520-32-1	112790	147970	141120	860380	863590	889630	274750	213740	237920	73100	143030	102100	334300	325010	343060	384460	C10193	--
pmb1312	688.2	C33H36O16	Tricin-4'-O-(guaiacylglycerol)ether-7-O-glucoside	Flavonoids	Flavonoid	-	3167.7	4811.9	3766.5	3719.9	3261.8	4390.6	4131.1	2542	2466.1	5830	4530	4509.6	8019.2	10382	7557.2	5887.6	--	--
pmb0716	654.18	C29H34O17	Tricin-4'-O-glucoside-7-O-glucoside	Flavonoids	Flavonoid	-	5305.5	6032.1	3669.4	9	9	9	7657.4	14829	16619	9317	12866	9	16304	19050	16279	10214	--	--
pmb3031	404.111	C20H20O9	Tricin-4'-O-glycerol	Flavonoids	Flavonoid	-	8968.1	8005.3	8932.4	2087.3	2157.6	3196.2	8166	7099	6502.6	7470.9	6510.8	6383.5	6637.5	7225.5	6382.4	6692.2	--	--
Zmxp004503	654.18	C29H34O17	Tricin-5,7-O-diglucoside	Flavonoids	Flavonoid	-	9	15547	10885	66256	57222	81537	30378	24266	19267	9	13732	9358.8	47926	42950	52613	49107	--	--
pmb0725	668.174	C33H32O15	Tricin-7-O-(2''-feruloyl)glucoside	Flavonoids	Flavonoid	-	29634	30499	46409	10556	12247	16830	117010	68819	99536	52698	115700	69880	53947	54907	57347	56174	--	--
pmb3032	562.132	C26H26O14	Tricin-7-O-(2''-Malonyl)rhamnoside	Flavonoids	Flavonoid	-	1289	1789.3	2229.8	1471.9	1096	1080.6	2924.6	3048.3	1875.3	1710.4	1913.6	2617.6	2297.4	2094.4	2673.5	1833	--	--
Hmgp002953	652.164	C29H32O17	Tricin-7-O-(2''-O-rhamnosyl)galacturonide	Flavonoids	Flavonoid	89915-54-8	5133.8	3408.5	4527	86142	82893	96360	59862	49783	64917	9	9	9	65800	82952	67968	68308	--	--
pmb0738	698.185	C34H34O16	Tricin-7-O-(2''-Sinapoyl)glucoside	Flavonoids	Flavonoid	-	22598	27231	36138	13850	16422	19727	123730	71517	108490	49271	93597	60581	51255	52923	51518	54756	--	--
Zmxp005470	578.127	C26H26O15	Tricin-7-O-(6''-O-malonyl)glucoside	Flavonoids	Flavonoid	-	14474	14133	17031	24333	25175	26983	29528	25084	22757	7820.8	14846	8323.9	25188	31476	25227	29993	--	--
pmb0736	492.127	C23H24O12	Tricin-7-O-Glucoside	Flavonoids	Flavonoid	32769-01-0	2184000	2258000	2975300	909380	855440	1001100	4186800	1669100	2928500	1825400	3370900	2051900	1842800	2109200	2133600	2324900	--	--
pmb3045	506.106	C23H22O13	Tricin-7-O-Glucuronide	Flavonoids	Flavonoid	-	9	9	9	12843	15876	13352	9014.4	8434.8	11120	9	9	9	9986.8	11860	9903.9	9795.7	--	--
Lmgp004959	638.185	C29H34O16	Tricin-7-O-neohesperidoside*	Flavonoids	Flavonoid	53766-40-8	194540	134880	185210	292460	285310	284850	550240	335740	418510	9	9	9	286280	289760	291830	332200	--	--
Hmgp003086	638.184	C29H34O16	Tricin-7-O-rutinoside*	Flavonoids	Flavonoid	-	145480	159760	255230	257960	336630	356550	510530	373840	530710	9	9	9	215500	249690	301800	249080	--	--
pmb3041	522.101	C23H22O14	Tricin-7-O-saccharic acid	Flavonoids	Flavonoid	-	4106	3705.2	9	135950	144210	142070	23038	26702	34472	3651.1	6442.1	3249.4	64973	56728	55467	60191	--	--
pmp001106	594.158	C27H30O15	Vitexin-2''-O-glucoside	Flavonoids	Flavonoid carbonoside	61360-94-9	13899	19196	23383	9	9	9	97684	48922	65918	51062	48650	33156	34874	24807	37500	40261	C04024	ko00944
pme3227	578.164	C27H30O14	Vitexin-2''-O-rhamnoside	Flavonoids	Flavonoid carbonoside	64820-99-1	9	9	9	42150	29670	29876	21075	36296	27587	9	9	9	22860	39924	38716	36701	C12628	ko00944
